# Supplementary material for: Comparison of RNA Marker Panels for Circulating Tumor Cells and Evaluation of Their Prognostic Relevance in Breast Cancer
Source: Cancers (Basel). 2023 Feb 16;15(4):1271. doi: 10.3390/cancers15041271 (PMC9954525; doi:10.3390/cancers15041271)
Supplement: Supplementary file 1 [file cancers-15-01271-s001.zip]

Archive with 1 entries (1 files):
- cancers-2221177-supplementary.pdf
